# Supplementary material for: From SOMAmer-Based Biomarker Discovery to Diagnostic and Clinical Applications: A SOMAmer-Based, Streamlined Multiplex Proteomic Assay
Source: PLoS One. 2011 Oct 17;6(10):e26332. doi: 10.1371/journal.pone.0026332 (PMC3195687; doi:10.1371/journal.pone.0026332)
Supplement: Figure S6 — Hybridization data. Raw data used to generate Figures 2, 3, 4 and 5 is provided in spreadsheet format. (XLSX) [file pone.0026332.s006.xlsx]

## Sheet: Sheet1
Agilent microarrays (Figures 2 and 3): Microarray slides were imaged with an Agilent G2565CA Microarray Scanner System, using the Cy3-channel at 5 m resolution at 100% PMT setting, and the XRD option enabled at 0.05. The resulting TIFF images were processed using Agilent feature extraction software version 10.5.1.1 with the GE1_105_Dec08 protocol. Data were not normalized.
Luminex bead-based hybridization and readout: analyzed on a Luminex 100 instrument running XPonent 3.0 software. At least 100 microspheres were counted per bead type, under high PMT calibration and a doublet discriminator setting of 7500 to 18000. Data were not normalized

## Sheet: Figure 2
Aptamer	Target	Probe Type	Diluting Factor	AvgSig_5000 pM 2 nM aptamer	AvgCV_AvgSig_5000 pM 2 nM aptamer	AvgSig_1000 pM 2 nM aptamer	AvgCV_AvgSig_1000 pM 2 nM aptamer	AvgSig_200 pM 2 nM aptamer	AvgCV_AvgSig_200 pM 2 nM aptamer	AvgSig_40 pM 2 nM aptamer	AvgCV_AvgSig_40 pM 2 nM aptamer	AvgSig_8 pM 2 nM aptamer	AvgCV_AvgSig_8 pM 2 nM aptamer	AvgSig_1.6 pM 2 nM aptamer	AvgCV_AvgSig_1.6 pM 2 nM aptamer	AvgSig_0.32 pM 2 nM aptamer	AvgCV_AvgSig_0.32 pM 2 nM aptamer	AvgSig_0 pM 2 nM aptamer	AvgCV_AvgSig_0 pM 2 nM aptamer	AvgSig_5000 pM 1 nM aptamer	AvgCV_AvgSig_5000 pM 1 nM aptamer	AvgSig_1000 pM 1 nM aptamer	AvgCV_AvgSig_1000 pM 1 nM aptamer	AvgSig_200 pM 1 nM aptamer	AvgCV_AvgSig_200 pM 1 nM aptamer	AvgSig_40 pM 1 nM aptamer	AvgCV_AvgSig_40 pM 1 nM aptamer	AvgSig_8 pM 1 nM aptamer	AvgCV_AvgSig_8 pM 1 nM aptamer	AvgSig_1.6 pM 1 nM aptamer	AvgCV_AvgSig_1.6 pM 1 nM aptamer	AvgSig_0.32 pM 1 nM aptamer	AvgCV_AvgSig_0.32 pM 1 nM aptamer	AvgSig_0 pM 1 nM aptamer	AvgCV_AvgSig_0 pM 1 nM aptamer	AvgSig_5000 pM 0.5 nM aptamer	AvgCV_AvgSig_5000 pM 0.5 nM aptamer	AvgSig_1000 pM 0.5 nM aptamer	AvgCV_AvgSig_1000 pM 0.5 nM aptamer	AvgSig_200 pM 0.5 nM aptamer	AvgCV_AvgSig_200 pM 0.5 nM aptamer	AvgSig_40 pM 0.5 nM aptamer	AvgCV_AvgSig_40 pM 0.5 nM aptamer	AvgSig_8 pM 0.5 nM aptamer	AvgCV_AvgSig_8 pM 0.5 nM aptamer	AvgSig_1.6 pM 0.5 nM aptamer	AvgCV_AvgSig_1.6 pM 0.5 nM aptamer	AvgSig_0.32 pM 0.5 nM aptamer	AvgCV_AvgSig_0.32 pM 0.5 nM aptamer
2052-1_3	No Protein	Spuriomers	1	2302	5.13	1467	3.3	1279	4.4	1211	5.07	1141	7.51	1201	3.43	1114	4.29	1335	4.27	846	3.52	543	4.41	471	5.1	426	5.3	396	9.84	451	4.61	395	6.01	445	4.38	249	5.54	166	5.67	153	4.84	147	5.9	142	3.89	141	6.17	128	6.43
2053-2_3	No Protein	Spuriomers	1	5264	4.36	4126	2.26	3638	6.12	3421	2.6	3134	8.33	3297	2.67	3060	6.75	3785	3.11	1850	3.39	1468	6.04	1305	5.4	1198	5.45	1043	5.93	1113	5.79	1099	6.32	1211	5.25	599	5.51	465	7.33	431	5.5	396	6.16	370	3.65	367	9.44	320	9.67
2054-3_2	No Protein	Spuriomers	1	425	4.03	363	2.97	338	5.96	334	1.71	329	7.41	323	3.02	299	3.27	374	3.01	156	5.4	129	2.41	125	3.39	125	10.79	115	8.61	123	7.08	110	6.28	128	6.02	47	10.44	38	6.46	40	3.72	40	3.42	40	7.77	36	5.51	33	5.52
2055-4_3	No Protein	Spuriomers	0.0316	1238	5.93	1089	5.33	1008	10.41	1049	5.01	957	10.96	1019	5.7	958	6.02	1233	4.59	540	4.8	465	6.99	476	6.9	463	5.28	411	6.64	400	4.18	417	4.95	448	5.03	251	3.85	188	2.9	238	6.61	192	4.66	186	4.64	174	9.42	172	7.65
2056-5_2	No Protein	Spuriomers	0.0316	6150	4.66	5230	6.41	4514	6.82	4685	7.25	4244	8.98	4551	4.06	4393	7.29	5745	5.66	2686	1.97	2153	7.13	2009	5.6	1907	5.73	1512	12.78	1673	7.28	1648	8.48	2128	4.2	1064	5.41	838	7.31	902	5.33	763	5.96	701	5.44	658	9.23	647	6.99
2057-6_2	No Protein	Spuriomers	0.0316	115	5.78	91	3.74	84	4.26	91	9.22	88	6.54	85	4.76	81	7.73	103	5.79	39	8.52	31	6.27	31	9.94	30	11.73	29	11.69	28	11.19	28	4.04	32	11.66	10	7.17	7	15.13	13	6.16	9	22.06	8	12.32	7	25.78	6	33.33
2058-7_2	No Protein	Spuriomers	10	3754	8.98	3592	5.67	3490	6.65	3119	7.51	2966	9.7	3002	6.79	2872	5.39	3381	6.48	1951	5.84	1677	7.9	1605	6.71	1491	8.3	1363	6.83	1439	8.97	1398	6.23	1607	6.61	970	6.27	890	5.7	803	6.41	803	6.77	712	6.51	707	4.27	681	6.32
2060-9_3	No Protein	Spuriomers	10	4809	3.88	4560	3.22	4808	4.6	4459	3.9	4155	11.74	4697	3.53	4271	3.64	4642	2.81	2232	3.11	2088	5.19	2145	4.26	2192	5.77	2063	4.47	2146	4.05	1899	10.06	2006	3.13	861	6.62	836	4.09	843	2.28	895	4.14	883	4.14	837	4.54	756	4.41
2061-10_3	No Protein	Spuriomers	10	3642	5.47	3186	4.38	3315	6.54	2930	5.94	2778	5.02	2905	8.13	2708	4.12	3341	6.6	1744	4.85	1395	6.61	1391	8.53	1378	9.53	1160	4.03	1233	7.37	1173	11.06	1497	5.96	790	6.58	717	5.35	650	5.81	670	4.94	590	7.22	553	6.35	511	4.94
2171-12_3	Myeloperoxidase	Hybridization Control	0	536805	7.97	572534	2.52	589945	2.77	564124	3.98	499269	10.93	589912	3.38	511324	11.6	534570	4.41	543130	1.57	599586	1.05	610162	2.18	597575	2.86	538971	3.37	593282	2.42	556082	3.14	586058	2.81	544023	1.74	586226	2.82	557563	2.36	570476	1.96	569483	3.84	525430	11.44	571146	4.41
2179-10_4	C1q	Hybridization Control	0	16924	9.12	17856	10.69	17433	9.94	17059	10.29	15680	9.1	16044	9.01	16032	7.39	17133	10.44	17429	8.61	16844	10.58	16905	9.47	15513	9.11	15300	4.15	15247	10.89	14981	13.13	17423	4.54	15861	9.01	16818	7.36	16260	8.48	15970	7.31	14960	3.69	14319	6.72	14864	6.19
2212-69_4	tPA	Protein	10	226762	5.94	101081	5.54	32625	5.89	12592	4.76	7512	9.19	6771	6.16	6084	6.41	6542	6.22	133458	4.69	58443	5.84	21920	6.34	8539	7.77	4881	7.14	4385	6.94	3883	7.41	3705	6.75	63064	6.75	32597	7.55	11241	6.42	4937	6.22	3022	6.73	2507	9.36	2084	8.9
2216-78_4	SMAP29	Non-human	10	3470	7.3	3468	8.93	3615	7.49	3372	8.99	3106	12.81	3207	8.1	3070	6.95	3454	6.98	1693	7.38	1654	8.99	1760	7.7	1738	10.35	1527	6.85	1631	10.05	1445	10.68	1531	8.86	778	5.17	820	5.8	803	5.71	874	7.36	778	3.9	721	3.7	668	4.05
2227-58_3	IGFBP-3	Hybridization Control	0	110158	10.64	112505	9.54	118777	6.4	112973	5.62	100625	8.36	110096	5.23	109436	4.19	113585	4.9	111014	6.25	112487	7.16	110537	5.69	106993	8.67	101110	6.94	105276	7.47	100474	12.13	116832	5.71	100993	4.51	108594	4.89	104378	1.81	106625	3.92	97249	4.16	98460	5.82	99132	3.32
2240-57_3	Apo E	Hybridization Control	0	45810	4.96	45850	2.85	47655	6.82	45968	2.72	40442	9.57	45522	3.66	44156	3.79	46385	3.89	44313	4.91	44791	4.64	45356	5.53	43715	5.04	39732	8.39	42312	6	41108	6.56	45178	5.17	39488	3.88	40556	4.5	39730	3.92	39868	3.47	37391	3.32	38339	4.07	38810	3.01
2244-58_3	C9	Hybridization Control	0	12530	3.13	13437	3.06	13182	3.97	12357	3.68	10693	9.39	12147	2.58	11453	8.26	12685	4.12	12273	3.01	12600	3.68	12498	5.24	11765	5.76	10929	3.47	11227	6.16	11627	4.64	12222	3.29	11304	3.09	11656	4.96	11325	5.2	11074	6.43	10195	6.15	10188	4.99	10065	11.75
2249-25_3	FGF-10	Hybridization Control	0	1289	4.06	1356	7.26	1324	7.17	1264	4.48	1137	6.8	1198	7.95	1194	8.1	1326	7.22	1337	5.51	1250	8.67	1281	7.34	1199	7.68	1104	6.28	1125	7.03	1111	8.8	1320	8.52	1280	4.36	1293	3.86	1242	2.77	1246	2.83	1197	4.79	1127	4.83	1170	4.73
2258-65_3	IL-17B	Hybridization Control	0	369980	9.74	437156	3.22	447498	6.56	412859	7.84	334611	10.99	432353	9.46	397457	14.17	391832	10.17	389816	3.61	447357	5.25	466915	5.32	431458	9.38	371101	5.59	438212	11.4	427268	3.76	434222	10.5	417204	4.71	464954	8.88	461859	4.49	455664	8.34	416408	7.62	451393	9.02	428395	13.53
2287-61_3	BDNF	Hybridization Control	0	75025	3.95	81173	8.08	84939	3.31	73789	7.22	67281	11.44	75253	6.42	71141	11.95	77437	5.91	77547	4.56	80174	8.98	82020	6.12	78979	6.37	70095	7.72	76773	9.93	74488	5.37	83418	7.57	78057	7.76	83739	9.17	79402	6.93	80520	8.31	73401	3.59	75726	9.19	77231	5.4
2305-52_3	HCC-4	Hybridization Control	0	1463	7.82	1577	7.04	1544	5.76	1441	8.03	1270	10.87	1348	7.5	1367	7.77	1507	7.4	1469	8.48	1505	8.24	1446	8.35	1361	9.43	1206	13.33	1315	7.18	1276	11.85	1488	7.42	1425	4.43	1475	5.84	1437	4.48	1390	4.19	1330	2.01	1304	4.03	1308	5.21
2359-65_3	IL-18 Ra	Hybridization Control	0	144686	10.4	161768	7.54	162472	10.83	150297	9.51	131996	13.04	146512	8.14	145309	10.22	149582	5.38	147672	6.13	157474	9.28	161570	6.11	158502	8.46	133914	10.39	145773	9.81	145946	4.32	162658	9.12	140646	7.49	150747	8.26	147641	6.84	146876	9.27	130107	6.16	137117	10.2	134201	10.88
2463-19_4	KLH	Non-human	1	5781	8.75	7763	7.9	8171	6.28	7741	4.78	6890	10.56	7230	6.4	6743	8.24	7406	7.02	2306	5.23	3116	6.99	3512	2.94	3352	5.83	2963	8.81	3106	7.27	2878	4.49	3014	7.4	926	6.4	1414	8.4	1605	7.79	1681	5.57	1522	6.91	1356	17.69	1143	13.55
2523-31_3	RANTES	Protein	1	501486	4.59	536552	4.39	298968	6.19	80030	6.82	21606	7.93	14049	3.89	10981	8.97	12065	2.6	285843	3.74	378974	4.55	274590	3.67	71319	8.25	18710	14.85	9659	4.48	7420	7.29	7020	6.32	100803	7.96	161884	8.35	152475	6.98	52456	8.69	13287	6.6	6058	13.17	2924	9.11
2578-67_2	MCP-1	Protein	10	328680	4.62	341823	5.91	311885	7.14	240263	3.15	99619	8.5	28910	2.79	8219	5.47	3699	4.24	218141	5.5	226588	3.48	203480	3.51	158147	3.54	70660	7.1	20867	5.01	5564	7.3	1823	4.64	105994	3.48	112691	3.47	98399	3.91	80934	4.27	41473	2.66	12484	4.41	3179	3.88
2579-17_3	MMP-9	Protein	0.0316	251843	10.42	81944	6.37	18138	7.91	4646	7.96	1389	7.06	894	4.36	754	4.91	867	5.58	215056	6.16	69031	8.58	16468	8.38	3901	8.75	1097	5.86	544	9.48	432	7.55	433	5.62	120828	6.99	52954	6.72	12149	6.07	3013	5.49	843	5.31	417	6.77	340	6.68
2700-56_2	Protein S	Protein	0.0316	453163	3.27	301722	7.47	167808	5.12	125209	2.62	105435	11.14	113825	5.27	101054	6.6	95692	3.65	360326	4.98	273428	4.14	147536	4.57	106903	5.08	95091	5.31	83214	2.63	78596	6.99	79256	5.14	190316	3.02	176377	3.3	94777	4.24	70073	5.12	63902	2.36	59755	3.75	54871	5.02
2789-26_1	MMP-7	Protein	10	196243	4.96	82988	7.48	27043	5.88	11624	5.37	8256	7.19	8069	6.11	7357	9.01	8005	2.71	108158	1.58	48887	2.84	17463	4.09	8047	4.06	5569	5.23	5133	6.72	4570	13.36	4353	3.67	42523	5.14	20979	5.6	6961	4.95	3730	5.31	2801	8.23	2442	6.75	2288	5.18
2836-68_1	Lipocalin 2	Protein	1	399234	5.05	229673	7.2	78746	11.67	40752	10.4	31577	12.91	30911	10.61	28790	14.54	29067	10.34	316890	4.47	220236	9.12	84832	6.33	45881	7.05	31455	11.65	31369	8.43	30845	7.43	32346	9.46	224422	5.7	161495	9.21	68709	9.36	38740	9.92	28163	9.74	27773	13.97	23396	5.92
3044-3_1	PARC	Protein	1	510667	7.88	411971	9.18	192065	6.95	103991	5.97	78092	9.74	75661	7.41	71171	10.54	72414	7.27	382447	4.31	387596	6.71	184956	5.28	94538	9.5	70620	7.54	70237	7.75	68875	4.64	71328	6.75	237036	6.07	268884	5.96	150690	5.09	89068	4.77	64648	6.64	64611	6.08	56437	5.07
3046-31_1	resistin	Protein	10	205109	5.87	171827	5.51	84860	5.18	28999	2.39	11205	9.87	8249	4.02	6724	8.46	7011	2.02	134019	4.05	105663	4.21	52127	2.57	17237	4.38	6826	7.04	5366	4.29	4303	8.86	4209	2.3	76786	2.69	57115	3.17	24786	3.62	8591	2.66	3908	2.13	2711	5.28	2380	3.32
3047-95_2	sn-1,2-Diacylglycerol Kinase	Non-human	10	13694	4.97	12645	8.47	12619	9.24	11683	3.01	11383	5.42	12174	7.07	10854	6.51	13104	6.03	6331	4.46	4891	6.67	4650	5.25	4322	7.97	3794	7.16	4473	4.71	4172	11.34	5715	5	2591	4.85	2374	5.02	2171	2.79	2135	3.68	1860	3.91	1932	5.76	1743	6.54
3062-6_2	CMP-Sialic Acid Synthetase	Non-human	0.0316	3194	5.24	3198	5.85	2979	7.53	3095	5.4	2945	9.22	3123	5.56	3020	7.28	3222	4.75	1436	4.91	1449	6.41	1551	5.01	1531	8.75	1436	13.06	1455	5.68	1314	8.82	1244	4.33	735	6.35	680	7.02	946	5.92	686	5.49	679	5.31	578	11.22	542	8.73
3447-64_1	IL-8	Protein	10	400837	10.55	379944	7.07	103970	9.66	27626	3.86	9528	8.17	5801	3.85	5036	5.1	5230	4.05	256825	5.47	277051	6.93	117272	6.16	28261	9.04	7477	5.87	3605	4.5	2673	4.87	2588	6.57	130578	7.11	140867	7.72	93466	7.86	23566	9.3	5558	6.59	1933	10	1275	6.41
3496-68_1	Glutaredoxin, E. coli	Non-human	10	4211	4.62	4004	6.45	4184	6.56	3865	4.35	3644	9.21	3871	5.12	3605	7.46	3888	5.3	1911	5.61	1741	6.39	1761	6.83	1753	6.28	1653	4.66	1689	8.23	1601	5.54	1685	4.66	777	4.38	748	3.53	715	4.75	763	4.57	708	5.46	673	6.93	629	3.18
3507-1_2	Malic dehydrogenase	Non-human	10	5284	3.07	5263	3.53	5503	4.87	5163	4.1	4862	5.84	5024	6.59	4806	7.5	5301	5.85	2952	6.53	2719	7.08	2803	5.86	2649	5.05	2440	7	2528	6.59	2426	11.53	2569	6.61	1434	5.82	1412	7.28	1309	6.86	1387	6.04	1290	5.91	1206	5.01	1146	6.92
3512-68_1	Myokinase	Non-human	1	1590	4.84	1507	6.18	1452	5.77	1437	4.63	1451	6.33	1407	4.94	1292	4.1	1519	3.52	583	4.43	559	3.28	562	3.23	549	6.3	512	6.48	555	7.14	475	10.45	546	5.77	226	4.48	230	4.81	238	5.23	249	4.45	234	7.12	234	7.35	206	5.23
3513-13_1	Protein Tyrosine Phosphatase	Non-human	1	2612	6.94	2895	6.88	2915	3.81	2882	6.14	2538	5.86	2674	5.23	2597	6.78	2987	5.78	882	5.33	1031	7.33	1069	6.25	1000	9.23	935	9.15	974	8.15	940	9.57	1086	5.8	304	3	395	5.58	452	5.64	446	4.73	422	4.67	406	5.52	354	7.25
3517-1_1	Staph a-Hemolysin	Non-human	0.0316	1457	5.83	1177	5.91	1098	5.58	1101	6.52	1025	7.41	1072	4.35	1027	4.63	1278	5.16	555	5.56	446	6.53	422	5.48	392	4.57	390	4.84	376	7.61	355	8.98	412	4.57	226	4.77	163	5.63	209	6.81	154	7.1	157	3.29	141	3.12	139	4.48
3525-1_1	No Protein	Non-biotin control	10	19	11.1	17	14.71	16	14.86	14	14.08	12	12.7	13	19.66	10	7.17	11	14.06	9	9.34	8	11.82	8	25	8	38.74	5	42.7	6	26.76	7	33.86	5	34.82	6	11.27	8	15.71	7	29.89	7	28.52	4	54.76	5	24.8	6	36.17
3525-2_1	No Protein	Non-biotin control	1	478	4.81	192	4.98	131	5.65	118	3.5	93	12.71	103	2.71	93	5.18	109	5.07	224	6.16	136	3.78	102	5.87	92	12.68	82	6.34	80	6	79	6.82	87	7.7	230	4.62	202	3.92	202	3.48	198	3.14	180	3.99	169	6.78	178	4.2
3525-3_1	No Protein	Non-biotin control	0.0316	10	20.04	8	15.15	6	18.59	8	25.5	5	40.34	6	23.42	8	11.3	5	30.88	6	23.8	3	37.95	7	28.32	4	38.83	2	45.79	2	48.91	2	50.65	2	56.38	3	49.61	2	35.79	11	14.71	2	52.7	2	46.7	1	28.75	2	60
3525-4_1	No Protein	Non-biotin control	10	21	9.46	14	11.01	11	15.53	9	20.94	9	26.16	8	12.96	6	36.7	7	15.88	9	18.14	6	21.09	6	26.47	5	31.14	3	46.75	4	37.36	4	30.86	3	44.44	4	35.36	4	18.92	4	36.15	3	41.14	2	38.83	2	49.13	3	62.85
3650-8_3	GFP	Non-human	0.0316	10276	4.17	9247	7.32	8236	9.68	8212	2.85	7205	9.01	8119	6.4	7553	10.2	10100	4.43	4062	4.12	3395	6.55	3334	9.1	3195	3.47	2780	6.69	2871	8.6	2944	8.67	3543	8.25	1612	5.52	1360	5.47	2167	5.3	1264	6.38	1206	4.97	1174	2.87	1122	3.61
3717-23_2	Luciferase	Non-human	10	8071	3.85	8459	3.28	8282	3.74	7943	4.34	6877	7.97	7308	3.33	7362	3.17	8059	4.99	6545	6.22	6712	4.25	6739	4.23	6619	6.48	5591	6.49	5925	5.11	5806	6.1	6401	4.22	7652	5.93	7972	3.89	7926	2.73	7701	2.85	6836	5.24	6743	7.09	6698	3.94
3720-67_2	Staph a-Hemolysin	Non-human	10	3700	4.37	3639	3.92	3572	4.3	3383	2.34	3175	7.42	3175	4.14	3085	5.83	3411	2.91	2410	4.34	2282	5.66	2377	1.63	2269	6.12	2052	5.31	2093	3.43	1918	5.26	2084	2.63	2471	3.15	2511	3.99	2438	4.98	2451	2.82	2228	3.85	2079	4.4	2052	5.76
3724-64_1	EXE4_HELSU	Non-human	1	4814	5.41	4619	6.99	4603	4.93	4478	5.09	3997	6.64	4387	5.05	3957	6.18	4651	4.73	1908	4.45	1739	5.69	1717	4.65	1748	7.4	1564	7.93	1672	5.24	1545	5.06	1608	5.62	554	6.43	531	7.37	633	7.08	674	6.6	653	3.32	598	8.85	504	6.09
3742-59_1	Lectin, Sambucus nigra	Non-human	1	7989	6.65	8200	2.33	8338	4.34	8416	5.22	7924	8.01	8065	3.44	7047	8.28	8351	3.97	2990	2.99	3123	4.66	3150	3.77	3311	5.06	2991	7.63	2999	8.61	2728	6.06	3034	5.47	730	6.01	961	6.57	1216	6.59	1278	5.15	1162	1.64	1152	8.36	940	8.95
3751-10_3	EXE4_HELSU	Non-human	0.0316	1687	3.99	1510	7.16	1402	6.04	1400	3.72	1280	11.11	1445	6.62	1341	5.12	1563	4.37	664	4.63	592	6.11	608	5.19	587	6.16	532	6.17	550	6.73	504	7.75	579	6.24	325	6.14	276	4.77	537	5.54	254	3.53	265	3.24	248	5.04	243	4.49
NoSeqId	No Target for:GE_BrightCorner	No probe type for GE_BrightCorner	0	402	3220.96	472	3168.52	544	2991.68	402	3229.47	481	3001.64	464	3189.22	503	2974.74	426	3143.22	543	2929.76	582	2957.96	576	2964.49	542	2964.27	590	3012.03	524	3074.34	548	2987.59	541	2963.84	597	2663.88	594	2771.24	646	2691.62	637	2686.17	543	2685.32	626	2764.5	588	2730.54
[truncated: 18 more columns]

## Sheet: Figure 3
Aptamer	Target	Probe Type	Diluting Factor	AvgSig_7500 pM	AvgCV_AvgSig_7500 pM	AvgSig_1500 pM	AvgCV_AvgSig_1500 pM	AvgSig_300 pM	AvgCV_AvgSig_300 pM	AvgSig_60 pM	AvgCV_AvgSig_60 pM	AvgSig_12 pM	AvgCV_AvgSig_12 pM	AvgSig_2.4 pM	AvgCV_AvgSig_2.4 pM	AvgSig_0.48 pM	AvgCV_AvgSig_0.48 pM	AvgSig_NP	AvgCV_AvgSig_NP	AvgSig_31.6% serum	AvgCV_AvgSig_31.6% serum	AvgSig_10% serum	AvgCV_AvgSig_10% serum	AvgSig_3.16% serum	AvgCV_AvgSig_3.16% serum	AvgSig_1% serum	AvgCV_AvgSig_1% serum	AvgSig_0.316% serum	AvgCV_AvgSig_0.316% serum	AvgSig_0.1% serum	AvgCV_AvgSig_0.1% serum	AvgSig_0.0316% serum	AvgCV_AvgSig_0.0316% serum	AvgSig_0% serum	AvgCV_AvgSig_0% serum
2052-1_3	No Protein	Spuriomers	1	2759	13.51	1864	11.35	1104	10.85	729	14.25	616	15.91	612	11.99	589	19.1	605	15.33	2522	14.07	1777	5.72	1457	5.39	960	5.46	742	12.91	590	7.55	565	6.34	473	5.44
2053-2_3	No Protein	Spuriomers	1	10921	14.68	10013	11.96	6509	12.48	2461	11.26	1329	16.78	1174	8.68	1092	15.8	1088	12.79	9894	15.14	7845	5.44	5921	6.07	2970	8.27	1742	15.42	1252	9	1099	7.47	837	5.88
2054-3_2	No Protein	Spuriomers	1	1491	23.11	1154	19.58	627	18.49	245	20.46	132	18.96	116	18.59	111	20.58	112	19.65	591	8.41	352	4.01	235	5.39	133	2.92	125	24.94	93	8.92	96	7.67	77	6.12
2055-4_3	No Protein	Spuriomers	0.0316	615	10.79	541	9.88	523	8.72	483	11.18	422	10.33	430	7.85	415	13.77	421	11.35	1467	9.49	851	6.68	618	6.99	465	8.43	419	6.25	432	8.81	417	7.26	318	13.15
2056-5_2	No Protein	Spuriomers	0.0316	5	33.04	4	31.21	2	56.36	1	27.53	1	35	1	42.27	1	22.93	1	35.24	2	57.08	2	55.98	2	51.97	1	28.53	2	38.55	1	34.2	1	0	1	0
2057-6_2	No Protein	Spuriomers	0.0316	44	18.47	37	19.82	35	17.98	33	24.25	30	23.59	30	17.98	30	25.67	32	22.68	129	10.11	73	4.75	53	4.73	35	7.51	42	42.5	25	11.63	23	7.81	21	12.31
2058-7_2	No Protein	Spuriomers	10	851	10.61	749	8.77	700	9.31	651	10.55	567	11.34	590	8.48	559	12.59	564	11.01	1804	10.68	1196	6.73	911	6.12	713	7.38	714	22.53	614	8.65	602	10.12	537	9.47
2060-9_3	No Protein	Spuriomers	10	1681	12.78	1559	11.32	1323	10.72	1029	16.31	848	14.27	864	9.16	821	17.77	850	14.85	3994	9.39	2655	5	1871	6.28	1144	6.1	902	18.08	791	7.96	806	6.53	651	8.84
2061-10_3	No Protein	Spuriomers	10	1078	12.71	970	12.86	896	12.09	778	11.57	659	13.95	666	11.54	626	15.34	636	11.84	4064	16.02	2413	8.75	1641	9.41	1014	10.5	1042	34.67	759	9.68	692	10.66	546	11.32
2171-12_3	Myeloperoxidase	Hybridization Control	0	598550	7.5	601833	4.84	597002	12.01	585607	12.57	574826	11.7	573115	10.67	591596	11.88	580685	10.8	546340	4.06	591627	3.24	618425	2.71	600357	3.92	492375	6.21	580906	5.9	602522	4.36	546092	6.89
2179-10_4	C1q	Hybridization Control	0	17876	13.83	18167	13.84	17413	13.26	17933	12.11	16738	12.33	16831	11.22	15836	14.76	15411	11.77	16760	10.88	16973	12.91	17576	10.7	18170	10.15	16262	8.36	17041	9.58	17384	10.21	16021	12.35
2212-69_4	tPA	Protein	10	42342	16.41	36617	11.84	17685	13.05	5166	12.83	1314	14.47	532	9.75	339	17.05	308	14.72	5818	14.56	5339	7.68	2965	9.64	1265	10.64	655	11.78	431	9.64	356	8.64	275	10.81
2216-78_4	SMAP29	Non-human	10	1	53.37	1	48.92	2	48.74	2	49.37	2	65.61	1	58.63	2	68.61	2	56.88	2	59.52	2	56.88	2	51.3	2	58.49	3	44.25	2	53.04	2	61.14	2	99.78
2227-58_3	IGFBP-3	Hybridization Control	0	111483	12.9	114128	11.93	110299	14.37	108522	18.12	104842	14.32	106278	10.23	103308	14.63	99104	15.57	103124	8.3	106841	9.98	113067	6.99	110942	10.65	100305	6.24	108466	6.28	110912	6.94	97368	11.32
2240-57_3	Apo E	Hybridization Control	0	43769	11.85	42901	10.7	41856	11.29	42544	14.38	40461	12.64	40604	8.02	40071	12.19	40375	13.79	37983	5.52	38523	5.76	40075	5.01	40795	6.87	35630	7.03	38072	7.6	39262	4.85	36991	8
2244-58_3	C9	Hybridization Control	0	14188	10.25	14117	8.88	13852	10.8	14116	10.85	12322	12.42	12602	7.61	12451	11.89	11669	12.24	13013	6.45	13178	4.93	13668	5.9	14082	4.75	11588	6.99	13336	5.79	12808	9.16	11980	11.72
2249-25_3	FGF-10	Hybridization Control	0	1361	13.2	1371	12.74	1305	11.24	1349	11.26	1240	12.84	1230	11.3	1159	14.88	1106	12.12	1332	10.51	1312	10.14	1328	7.92	1339	11.21	1215	7.29	1301	8.72	1306	9.6	1174	14.44
2258-65_3	IL-17B	Hybridization Control	0	465433	8.08	474398	5.84	470472	12.35	449086	14.93	428760	13.62	457306	11.58	446068	15.03	461750	9.5	425237	5	491562	3.49	505159	4.16	482326	8.84	386540	11.34	462218	5.99	483129	6.37	450619	6.45
2287-61_3	BDNF	Hybridization Control	0	85386	9.8	85409	8.88	82819	11.41	81375	15.34	76661	13.89	79022	12.62	75239	17.03	73282	12.47	79944	8.81	87845	7.7	90974	7.39	90613	9.75	72547	10.14	83870	7.96	86370	11.21	76214	10.54
2305-52_3	HCC-4	Hybridization Control	0	1527	12.05	1523	10.95	1497	12.13	1511	12.05	1363	11.65	1367	10.25	1312	14.53	1262	12.9	1432	7.99	1452	8.1	1469	7.34	1527	9.16	1300	9.37	1434	9.32	1402	11.09	1314	11.05
2359-65_3	IL-18 Ra	Hybridization Control	0	168829	13.25	170186	10.28	169522	11.68	165517	16.13	154290	12.86	160027	9.46	152251	14.28	149056	14.17	152040	8.6	169766	8.47	175888	7.75	174810	10.17	144610	8.98	158174	6.52	167169	8.19	153185	7.52
2463-19_4	KLH	Non-human	1	4	62.87	4	65	3	55.93	4	70.52	4	141.34	3	62.04	3	73.72	4	49.26	5	42.86	5	16.82	5	40	5	44.12	3	76.99	4	33.42	4	38.21	7	37.38
2523-31_3	RANTES	Protein	1	39122	22.25	41770	14.07	25995	12.62	7194	13.18	1518	13.72	659	9.47	474	14.43	425	14.17	13078	17.12	20372	7.75	20219	8.99	10072	9.17	3181	8.01	1315	8.32	595	9.48	407	11.04
2578-67_2	MCP-1	Protein	10	177340	12.46	150450	9.82	84877	11.43	23771	11.64	5486	13.96	1993	8.85	1201	12.1	1041	11.65	4859	10.54	3812	4.63	2870	5.31	1869	6.3	1175	6	1114	6.22	1024	3.25	868	5.66
2579-17_3	MMP-9	Protein	0.0316	110536	15.02	33952	12.18	8143	12.43	2076	11.13	703	11.91	477	9.27	408	12.87	410	10.67	59325	19.55	58129	9.55	59327	10.15	27310	10.3	8966	8.71	3259	9.75	1051	8.99	385	8.27
2700-56_2	Protein S	Protein	0.0316	187013	16.99	183104	11.66	84958	15.03	20896	15.25	4977	15.91	1886	10.64	1206	15.5	1079	16.4	122582	10.03	165167	5.21	181325	4.4	177265	3.96	148263	6.02	112282	4.87	31233	4.02	819	4.71
2789-26_1	MMP-7	Protein	10	136574	19.17	135709	13.11	58154	16.12	13513	15.85	2904	17.26	1034	10.4	637	14.3	558	10.36	3514	13.83	4875	5.67	2683	5.01	1372	6.64	795	7.91	692	9.12	572	10.27	440	10.44
2836-68_1	Lipocalin 2	Protein	1	212585	11.03	205026	9.6	140770	11.52	41073	13.28	9283	16.57	3289	10.09	1939	15.35	1765	15.74	98042	17.13	127098	6.79	113799	9.61	51682	11.65	15020	8.96	6440	7.88	2692	8.44	1495	8.42
3044-3_1	PARC	Protein	1	345225	11.85	345028	8.07	138796	14.22	33544	12.15	7464	11.24	2747	8.6	1656	15.52	1484	10.9	248824	11.44	298727	9.83	201939	8.08	61155	7.47	18743	7.44	7372	8.28	2788	8.89	1331	9.53
3046-31_1	resistin	Protein	10	112645	8.49	90781	5.94	39883	10.82	10120	7	2372	9.29	845	10.1	509	11.87	418	11.97	2936	7.93	2752	3.22	2517	2.45	1838	6.11	1174	5.89	955	6.23	669	4.41	349	8.16
3047-95_2	sn-1,2-Diacylglycerol Kinase	Non-human	10	1	11.25	1	0	1	18.53	1	0	1	32.05	1	11.32	1	0	1	35.58	1	0	1	0	1	0	1	0	1	36.3	1	0	1	0	1	0
3062-6_2	CMP-Sialic Acid Synthetase	Non-human	0.0316	107	39.6	74	45.52	32	47.71	10	57.27	5	66.36	4	71.06	4	74.87	4	66.8	28	18.35	26	18.23	18	30.37	16	29.44	10	42.12	10	29.18	8	35.36	6	58.94
3447-64_1	IL-8	Protein	10	180681	16.75	219901	10.95	216892	14.22	78563	16.15	17180	13.67	4156	8.9	1264	12.11	644	12.9	3495	11.44	3190	5.85	2402	7.61	1426	7.92	846	7.1	799	5.46	670	9.95	527	7.09
3496-68_1	Glutaredoxin, E. coli	Non-human	10	1	19.32	1	0	1	22.93	1	15.42	1	51.24	1	0	1	80.99	1	35	1	0	1	0	1	0	1	0	1	36.25	1	41.51	1	0	1	0
3507-1_2	Malic dehydrogenase	Non-human	10	1	11.25	1	0	1	25.16	1	15.42	1	33.16	1	11.25	1	11.32	1	35.31	1	0	1	0	1	0	1	0	1	36.38	1	0	1	0	1	0
3512-68_1	Myokinase	Non-human	1	576	10.06	531	9.4	503	10.05	490	10.08	451	12.47	464	9.22	429	14.85	439	10.02	2170	9.93	1690	5.63	1225	6.9	761	7.84	494	7.31	495	5.69	457	6.18	392	7.17
3513-13_1	Protein Tyrosine Phosphatase	Non-human	1	680	11.78	595	9.32	543	10.57	481	10.81	415	10.56	425	9.92	398	13.48	397	10.53	2676	10.91	2290	7.91	1811	7.11	1065	9.54	589	9.79	508	9.86	446	9.75	358	8.36
3517-1_1	Staph a-Hemolysin	Non-human	0.0316	578	10.6	495	11.84	472	10.46	442	10.6	409	12.82	408	9.1	390	14.03	391	12.06	2299	11.42	1856	7.93	1251	7.22	693	8.78	451	3.77	440	5.55	402	7	322	5.41
3525-1_1	No Protein	Non-biotin control	10	459	15.91	444	12.98	274	14.33	73	12.22	19	19.47	10	34.53	10	48.32	8	39.74	6065	16.53	6774	9.96	2074	20.88	175	16.46	154	76.53	16	17.64	14	17.3	7	29.87
3525-2_1	No Protein	Non-biotin control	1	2545	12.59	2423	10.94	1566	10.79	472	9.72	157	15.45	106	25.8	92	25.11	104	29.39	7260	18.22	8394	9.1	3673	14.77	813	15.12	267	14.74	168	11.07	131	13.75	157	19.85
3525-3_1	No Protein	Non-biotin control	0.0316	1	24.9	1	23.29	1	36.78	1	18.43	2	131.32	1	30.26	1	39.26	1	40.88	1	28.53	1	61.64	1	21.79	1	0	6	71.31	1	0	1	0	1	44.01
3525-4_1	No Protein	Non-biotin control	10	1	43.18	1	42.23	1	45.24	1	40.39	1	89.39	1	70.91	1	31.77	1	39.55	5	76.47	1	27.98	1	58.63	1	0	36	110.51	1	59.9	2	71.02	1	55.2
3650-8_3	GFP	Non-human	0.0316	1	43.77	1	54.28	1	43.79	1	47.36	1	41.63	1	29.36	1	48.33	2	39.49	1	44.93	1	36.07	1	43.49	1	23.53	2	48.26	1	31.86	1	21.79	1	65.43
3717-23_2	Luciferase	Non-human	10	5579	8.9	5648	11.14	5512	8.62	5497	11.19	5142	11.48	5129	11.43	5041	9.54	4674	11.1	6002	5.41	6069	6.28	6045	7.36	6040	8.39	5451	8.37	5784	8.22	5774	8.41	5608	11.61
3720-67_2	Staph a-Hemolysin	Non-human	10	1047	19.95	1028	20.97	1014	20.05	1029	19.03	966	21.4	953	23.18	932	19.79	840	18.33	1363	8.02	1361	8.5	1381	8.93	1396	11.96	1227	8.82	1274	11.75	1284	12.77	1297	15.61
3724-64_1	EXE4_HELSU	Non-human	1	1	72.93	1	50.11	1	52.06	1	45.6	1	46.32	1	35.87	1	62.4	1	52.53	1	44.1	1	47.33	1	50.24	1	44.22	2	103.11	1	55.2	1	43.6	1	44.93
3742-59_1	Lectin, Sambucus nigra	Non-human	1	2216	10.55	1839	9.73	1448	7.74	1138	9.79	952	10.45	928	6.98	874	12.41	875	8.19	8309	11.14	7246	4.92	5276	3.85	3385	6.26	1885	9	1345	6.72	1020	8.97	735	5.95
3751-10_3	EXE4_HELSU	Non-human	0.0316	1	59.05	2	60.23	2	57.97	2	51.94	2	62.49	1	48.8	1	82.76	2	51.47	2	66.04	2	58.07	2	42.23	2	48.77	2	42.87	2	47.14	2	48.67	2	55.34
NoSeqId	No Target for:GE_BrightCorner	No probe type for GE_BrightCorner	0	531	2919.22	558	2915.9	559	2883.78	551	2880.3	521	2901.3	561	2906.61	557	2897.83	555	2926.05	565	2729.92	622	2784.98	621	2758.05	615	2756.31	527	2779.81	585	2803.06	609	2814.8	584	2754.27

## Sheet: Figure 4
Average MFI	3447-31	2836-68	2578-67	2789-26	2579-17	3044-3	2700-56	2523-31	3046-31	2212-69
	030 (30)	071 (71)	065 (65)	089 (89)	045 (45)	033 (33)	001 (1)	021 (21)	048 (48)	028 (28)
	IL-8	Lipocalin 2	MCP-1	MMP-7	MMP-9	PARC	Protein S	RANTES	resistin	tPA
L1	687.6	1063.5	597.9	291.4	1857.2	4772.7	11447.9	373.4	683.9	485.4
L2	521.2	870.7	495.6	237.1	1537.8	3827.7	10330.2	289.9	561.3	366.8
L3	383.3	654.8	404.5	208.6	1130.2	2943.7	8666.25	212.6	383.8	296.7
L4	298.2	571.3	356.1	199.6	932.7	2440.8	7710.5	190.2	392	251.3
L5	242.7	485.3	312.6	185.6	783.6	1908.7	6197.25	161.3	346.9	209.7
L6	190.5	384.1	287	167.3	613.9	1419.2	3736.25	135.7	317.6	187
L7	124.3	298.1	262.6	159.2	501.3	952.3	2243.25	111.9	290.6	149.6
L8	77	199.4	215.4	151.8	396.4	503.9	1152.12	79.7	210.2	123.7
Conc [M]	IL-8	Lipocalin 2	MCP-1	MMP-7	MMP-9	PARC	Protein S	RANTES	resistin	tPA
1	9.6e-12	9.6e-12	2.4e-11	2.4e-11	9.6e-11	9.6e-12	2.8e-09	4.5e-11	4.5e-11	2.4e-11
2	8e-12	8e-12	2e-11	2e-11	8e-11	8e-12	2.33333e-09	3.75e-11	3.75e-11	2e-11
3	6.66667e-12	6.66667e-12	1.66667e-11	1.66667e-11	6.66667e-11	6.66667e-12	1.94444e-09	3.125e-11	3.125e-11	1.66667e-11
4	5.55556e-12	5.55556e-12	1.38889e-11	1.38889e-11	5.55556e-11	5.55556e-12	1.62037e-09	2.60417e-11	2.60417e-11	1.38889e-11
5	4.62963e-12	4.62963e-12	1.15741e-11	1.15741e-11	4.62963e-11	4.62963e-12	1.35031e-09	2.17014e-11	2.17014e-11	1.15741e-11
6	3.85802e-12	3.85802e-12	9.64506e-12	9.64506e-12	3.85802e-11	3.85802e-12	1.12526e-09	1.80845e-11	1.80845e-11	9.64506e-12
7	3.21502e-12	3.21502e-12	8.03755e-12	8.03755e-12	3.21502e-11	3.21502e-12	9.37714e-10	1.50704e-11	1.50704e-11	8.03755e-12
8	2.67918e-12	2.67918e-12	6.69796e-12	6.69796e-12	2.67918e-11	2.67918e-12	7.81429e-10	1.25587e-11	1.25587e-11	6.69796e-12
Stdev	3447-31	2836-68	2578-67	2789-26	2579-17	3044-3	2700-56	2523-31	3046-31	2212-69
	030 (30)	071 (71)	065 (65)	089 (89)	045 (45)	033 (33)	001 (1)	021 (21)	048 (48)	028 (28)
	IL-8	Lipocalin 2	MCP-1	MMP-7	MMP-9	PARC	Protein S	RANTES	resistin	tPA
L1	40.6285	54.1572	9.19511	12.1932	92.2806	166.09	408.346	30.8026	57.596	42.7878
L2	50.1705	36.5489	28.8431	4.47772	61.6701	70.8992	421.594	13.381	37.6424	43.3569
L3	11.4652	20.0206	18.9011	5.22494	40.0337	86.1442	369.667	10.2311	143.086	17.6373
L4	11.0318	38.684	11.2272	7.70065	28.8912	80.45	218.967	11.5845	19.0493	25.9654
L5	19.025	26.9017	5.27257	6.80441	20.5985	74.7417	624.094	9.53677	9.73653	22.0613
L6	14.6116	37.7697	9.15833	4.73814	17.6437	41.7352	335.615	4.17732	15.6979	29.144
L7	6.97854	17.4442	5.33151	3.42053	17.4055	99.7745	269.17	7.31779	14.1129	9.76217
L8	5.83095	8.73499	8.90505	2.70647	18.3657	72.1963	202.071	7.11161	24.6338	6.87023
CV	3447-31	2836-68	2578-67	2789-26	2579-17	3044-3	2700-56	2523-31	3046-31	2212-69
	030 (30)	071 (71)	065 (65)	089 (89)	045 (45)	033 (33)	001 (1)	021 (21)	048 (48)	028 (28)
	IL-8	Lipocalin 2	MCP-1	MMP-7	MMP-9	PARC	Protein S	RANTES	resistin	tPA
L1	0.0590874	0.0509235	0.015379	0.0418436	0.049688	0.0348	0.03567	0.0824922	0.084217	0.0881497
L2	0.0962595	0.0419765	0.0581984	0.0188854	0.0401028	0.0185227	0.0408116	0.0461571	0.0670629	0.118203
L3	0.0299117	0.0305752	0.046727	0.0250477	0.0354218	0.0292639	0.0426559	0.0481236	0.372815	0.059445
L4	0.0369945	0.0677122	0.0315282	0.0385804	0.0309758	0.0329605	0.0283985	0.0609068	0.0485951	0.103324
L5	0.0783889	0.0554331	0.0168668	0.0366617	0.0262871	0.0391584	0.100705	0.0591244	0.0280673	0.105204
L6	0.0767015	0.098333	0.0319106	0.0283212	0.0287403	0.0294075	0.0898267	0.0307835	0.0494267	0.15585
L7	0.0561427	0.0585179	0.0203028	0.0214857	0.0347206	0.104772	0.119991	0.0653958	0.0485648	0.0652552
L8	0.0757266	0.0438064	0.0413419	0.0178292	0.0463313	0.143275	0.17539	0.0892297	0.117192	0.0555394

## Sheet: Figure 5 
A indicates samples plotted in blue ("control").
B indicates samples plotted in red ("case").
Median
Sample	RANTES	tPA	IL-8	PARC	MMP-9	resistin	MCP-1	Lipocalin 2	MMP-7	Total Events
S061406-01-A	411	343	165	3107	1507.5	865	188	967	220	2509
S061406-02-A	614	261	169	1465	2656.5	1070	185	1247	222	2078
S061406-03-A	1079	299.5	207	2037	2826	1239.5	189	1367	219.5	2522
S061406-04-A	676.5	317	202	1306	2808	1165	186	1256	235.5	2260
S061406-05-A	435	324.5	200.5	3420	2672.5	1055	190	1445	249.5	2217
S061406-06-A	854	304	207	2508	2443	1120.5	185	1104	237	2413
S061406-07-A	793.5	258.5	201	23141	2605.5	2995	181	1340.5	242	2131
S061406-08-A	928	324	205	3551	3241	1066.5	184	1118	258	2859
S061406-09-A	487.5	397	216	3359.5	2850	1324	203	1542	230	2395
S061406-10-A	933	338	197	1737	2895	1371.5	206	1101	235	2505
S061406-11-A	744	336	196	4603	2460	1386.5	188	1507.5	291	2299
S061406-12-A	712	349	213	3561	10384	2004	172	2556.5	233	2940
S061406-13-A	703	301	211	3617.5	2356	1027	187.5	1233	238	2428
S061406-14-A	515.5	263	176	1780	2349.5	1115	156.5	1225	228	3028
S061406-15-A	672	439	272	3487.5	3504	1376	217	1303	240.5	2343
S061406-16-A	526	284	210	1662	2073	1237.5	195.5	1103	253	2579
S061406-17-A	616	303	226.5	2349.5	2756	1117	190	1323	236	3010
S061406-18-A	647	256.5	191	1909	2003	1054	179	1242.5	237	2810
S061406-19-A	830.5	268	219	3335	2078	1121	173	1091.5	234	3205
S061406-20-A	518	315	224	1574	3723	1259	223	1672.5	257	2245
S061406-21-A	444.5	263.5	226	2180	3007	1178	183	1321	233.5	1533
S061406-22-A	624	307	231	1347	4105	1302	186.5	1557.5	246	2662
S061406-23-A	581	273	223.5	1225	2575	1079	192.5	1400.5	250.5	3135
S061406-24-A	624.5	334	229	1390	3209.5	1296	174	1190	253	2572
S061406-01-B	537	297	214	3107	1093	1128.5	208	934	256	3129
S061406-02-B	753	196	232	1495	2033.5	1428	209	1158	242	3189
S061406-03-B	1084	243	234.5	2014.5	1980	1641	210	1159.5	227	2656
S061406-04-B	699	220.5	133	848	1557.5	1058	185	1043.5	224	2950
S061406-05-B	532	291	220	3187	1811	1159.5	183	1194	227	2873
S061406-06-B	868	221	193	2188.5	1568.5	1228	162	878	223	2482
S061406-07-B	795	192	238	22308.5	1554	3218.5	192.5	1090	239	2664
S061406-08-B	1126.5	304	285	3807	2906.5	1350	212	1061	290	2872
S061406-09-B	715	398	272.5	3789	2425	1627	215	1664	265.5	3068
S061406-10-B	973	272	215	1648	2090	1615.5	203	982	230.5	3083
S061406-11-B	935	323	216.5	4568	1621	1650	208	1577.5	320	1825
S061406-12-B	872	313	255	3700	10631.5	2271	199.5	2770	260.5	1647
S061406-13-B	761.5	276.5	210.5	3381	1592.5	1525	206	1015.5	246.5	2425
S061406-14-B	634.5	242	240	1834	1989	1373	176.5	1308.5	235	2809
S061406-15-B	811.5	343	153	3534	2877.5	1549	229	1247	247	2047
S061406-16-B	788	228	243.5	1963	1844	1482	215	1405	276.5	2531
S061406-17-B	736.5	264	248.5	2332	2142.5	1347	195	1445	247	2964
S061406-18-B	694	219	248	1758.5	1288	1171	186	1100	254	2761
S061406-19-B	900	222	250	3208	1299.5	1401	191	1044	253	2122
S061406-20-B	472	179	235	1251.5	2301	1294	193	1272.5	216	1806
S061406-21-B	471	170	193	1655	1711	1057.5	162	909	219	2257
S061406-22-B	538	210	180.5	943.5	2513.5	1253.5	152	1129	209	2609
S061406-23-B	511	163	220	824	1273	882	166	1036	227	2262
S061406-24-B	713	241	245	1366.5	2772	1054	177	1341.5	244	1892
Net MFI
Sample	RANTES	tPA	IL-8	PARC	MMP-9	resistin	MCP-1	Lipocalin 2	MMP-7	Total Events
S061406-01-A	411	343	165	3107	1507.5	865	188	967	220	2509
S061406-02-A	614	261	169	1465	2656.5	1070	185	1247	222	2078
S061406-03-A	1079	299.5	207	2037	2826	1239.5	189	1367	219.5	2522
S061406-04-A	676.5	317	202	1306	2808	1165	186	1256	235.5	2260
S061406-05-A	435	324.5	200.5	3420	2672.5	1055	190	1445	249.5	2217
S061406-06-A	854	304	207	2508	2443	1120.5	185	1104	237	2413
S061406-07-A	793.5	258.5	201	23141	2605.5	2995	181	1340.5	242	2131
S061406-08-A	928	324	205	3551	3241	1066.5	184	1118	258	2859
S061406-09-A	487.5	397	216	3359.5	2850	1324	203	1542	230	2395
S061406-10-A	933	338	197	1737	2895	1371.5	206	1101	235	2505
S061406-11-A	744	336	196	4603	2460	1386.5	188	1507.5	291	2299
S061406-12-A	712	349	213	3561	10384	2004	172	2556.5	233	2940
S061406-13-A	703	301	211	3617.5	2356	1027	187.5	1233	238	2428
S061406-14-A	515.5	263	176	1780	2349.5	1115	156.5	1225	228	3028
S061406-15-A	672	439	272	3487.5	3504	1376	217	1303	240.5	2343
S061406-16-A	526	284	210	1662	2073	1237.5	195.5	1103	253	2579
S061406-17-A	616	303	226.5	2349.5	2756	1117	190	1323	236	3010
S061406-18-A	647	256.5	191	1909	2003	1054	179	1242.5	237	2810
S061406-19-A	830.5	268	219	3335	2078	1121	173	1091.5	234	3205
S061406-20-A	518	315	224	1574	3723	1259	223	1672.5	257	2245
S061406-21-A	444.5	263.5	226	2180	3007	1178	183	1321	233.5	1533
S061406-22-A	624	307	231	1347	4105	1302	186.5	1557.5	246	2662
S061406-23-A	581	273	223.5	1225	2575	1079	192.5	1400.5	250.5	3135
S061406-24-A	624.5	334	229	1390	3209.5	1296	174	1190	253	2572
S061406-01-B	537	297	214	3107	1093	1128.5	208	934	256	3129
S061406-02-B	753	196	232	1495	2033.5	1428	209	1158	242	3189
S061406-03-B	1084	243	234.5	2014.5	1980	1641	210	1159.5	227	2656
S061406-04-B	699	220.5	133	848	1557.5	1058	185	1043.5	224	2950
S061406-05-B	532	291	220	3187	1811	1159.5	183	1194	227	2873
S061406-06-B	868	221	193	2188.5	1568.5	1228	162	878	223	2482
S061406-07-B	795	192	238	22308.5	1554	3218.5	192.5	1090	239	2664
S061406-08-B	1126.5	304	285	3807	2906.5	1350	212	1061	290	2872
S061406-09-B	715	398	272.5	3789	2425	1627	215	1664	265.5	3068
S061406-10-B	973	272	215	1648	2090	1615.5	203	982	230.5	3083
S061406-11-B	935	323	216.5	4568	1621	1650	208	1577.5	320	1825
S061406-12-B	872	313	255	3700	10631.5	2271	199.5	2770	260.5	1647
S061406-13-B	761.5	276.5	210.5	3381	1592.5	1525	206	1015.5	246.5	2425
S061406-14-B	634.5	242	240	1834	1989	1373	176.5	1308.5	235	2809
S061406-15-B	811.5	343	153	3534	2877.5	1549	229	1247	247	2047
S061406-16-B	788	228	243.5	1963	1844	1482	215	1405	276.5	2531
S061406-17-B	736.5	264	248.5	2332	2142.5	1347	195	1445	247	2964
S061406-18-B	694	219	248	1758.5	1288	1171	186	1100	254	2761
S061406-19-B	900	222	250	3208	1299.5	1401	191	1044	253	2122
S061406-20-B	472	179	235	1251.5	2301	1294	193	1272.5	216	1806
S061406-21-B	471	170	193	1655	1711	1057.5	162	909	219	2257
S061406-22-B	538	210	180.5	943.5	2513.5	1253.5	152	1129	209	2609
S061406-23-B	511	163	220	824	1273	882	166	1036	227	2262
S061406-24-B	713	241	245	1366.5	2772	1054	177	1341.5	244	1892
